# Supplementary material for: Machine Learning in Antibody Diagnostics for Inflammatory Bowel Disease Subtype Classification
Source: Diagnostics (Basel). 2023 Jul 26;13(15):2491. doi: 10.3390/diagnostics13152491 (PMC10417520; doi:10.3390/diagnostics13152491)
Supplement: Supplementary file 1 [file diagnostics-13-02491-s001.zip]

Archive with 1 entries (1 files):
- diagnostics-2486448-supplementary.pdf
